# Supplementary material for: Cluster Flow: A user-friendly bioinformatics workflow tool
Source: F1000Res. 2017 May 2;5:2824. Originally published 2016 Dec 6. [Version 2] doi: 10.12688/f1000research.10335.2 (PMC5310375; doi:10.12688/f1000research.10335.2)
Supplement: Supplementary file 1 [file f1000research-5-12430-s0000.tgz]

Archive with 1 entries (1 files):
- daa5df98-8df2-4025-8790-fd2eeda07a7b.pdf
